# Supplementary material for: EphA5 Expression Predicts Better Survival Despite an Association with Proliferative Activity in Endometrial Cancer
Source: J Clin Med. 2025 Jul 29;14(15):5360. doi: 10.3390/jcm14155360 (PMC12347129; doi:10.3390/jcm14155360)
Supplement: Supplementary file 1 [file jcm-14-05360-s001.zip]

Archive with 1 entries (1 files):
- jcm-3730419-supplementary.pdf
